# Supplementary material for: A Distinct Tobamovirus Associated With Trichosanthes kirilowii Mottle Mosaic Disease
Source: Front Microbiol. 2022 Jun 21;13:927230. doi: 10.3389/fmicb.2022.927230 (PMC9253623; doi:10.3389/fmicb.2022.927230)
Supplement: Supplementary file 2 [file Table_1.XLS]

## Sheet: Table S1
Table S1 Primers used for detection and amplification of TrMMV
Primer name	Primer sequences (5′→3′)
GL1F	ACATTAAACATACAAAGTTTAATCAC
GL1R	TTCCTATCGTAGCGGTCAAGCTAGC
GL2F	GCTAGCTTGACCGCTACGATAGGAA
GL2R	AAATCGCCATTTCCACCGCTTGATG
GL3F	CATCAAGCGGTGGAAATGGCGATTT
GL3R	TGGGGTCCTTACCCAGGACAA
TrMMV-F	CGGAGCAGATGCGCGTGGTAAC
TrMMV-R	CCGATCTGCTCGCACGGAATG
5’RACE-GSP1	GATTACGCCAAGCTTGTACCTTAAACCCCCAGCCAGGGAGTGT
3’RACE-GSP2	GATTACGCCAAGCTTGCGCTGAATGCTGTCAAGCGCAATGAC
5’RACE-NGSP3	GATTACGCCAAGCTTGCGCATCTGCTCCGTGGAAAGCACTC
3’RACE-NGSP4	GATTACGCCAAGCTTGTCTACAGCCGCTCACAGCGACATT
TrMMV-insert1F	GTTCATTTCATTTGGAGAGGATGGGGATAAAAGTATTTAAGCACA
TrMMV-insert1R	CCACACCCGCAATCTTCTTCTGGGAGACGGA
TrMMV-insert2F	GAAGAAGATTGCGGGTGTGGGCTTGTTG
TrMMV-insert2R	GCCATGCCGACCCGGGGATCTGGGGTCCTTACCCAGGAC
