# Supplementary material for: A Distinct Tobamovirus Associated With Trichosanthes kirilowii Mottle Mosaic Disease
Source: Front Microbiol. 2022 Jun 21;13:927230. doi: 10.3389/fmicb.2022.927230 (PMC9253623; doi:10.3389/fmicb.2022.927230)
Supplement: Supplementary file 3 [file Table_2.XLS]

## Sheet: Table S2
Table S2 GenBank accession number for virus species used for phylogenetic analysis of this study
ID	Species	GenBank accession number
AbYMV	Abutilon yellow mosaic virus genomic sequence	EU559678
BGMV	Bottle gourd mottle virus	MF960828
BPMV	Bell pepper mottle tobamovirus	DQ355023
BrMMV	Brugmansia mild mottle virus	AM398436
CFMMV	Cucumber fruit mottle mosaic virus	AF321057
CFMMV-Su12-25	Cucumber fruit mottle mosaic virus isolate Su12-25	MT989352
CFMMV-Cm	Cucumber fruit mottle mosaic virus isolate Cm	JN226146
CGMMV	Cucumber green mottle mosaic virus	MH426842.1
CliYMV	Clitoria yellow mottle virus	JN566124
CMMoV	Cactus mild mottle virus	EU043335
CMoV	cucumber mottle virus	AB261167
FrMV	frangipani mosaic virus	HM026454
HCSV	Hoya chlorotic spot virus	KX434725
HLFPV	Hibiscus latent Fort Pierce virus	AB917427
HLSV	Hibiscus latent Singapore virus	AF395898
KGMMV	Kyuri green mottle mosaic virus	AJ295948
KGMMV- Yodo	Kyuri green mottle mosaic virus isolate Yodo	AB015145
KGMMV-YM	Kyuri green mottle mosaic virus isolate YM	AB162006
MarMV	Maracuja mosaic virus	DQ356949
ObPV	Obuda pepper virus	D13438
ORSV	Odontoglossum ringspot virus	X82130
PaMMV	Paprika mild mottle virus	AB089381
PFMV	Passion fruit mosaic virus	HQ389540
PluMV	Plumeria mosaic virus	KJ395757
PMMoV	Pepper mild mottle virus	M81413
RCNaV	Rattail cactus necrosis associated virus	JF729471
ReMV	Rehmannia mosaic virus	EF375551
RMV	Ribgrass mosaic virus	HQ667979
SFBV	Streptocarpus flower break virus	AM040955
TMGMV	Tobacco mild green mosaic virus	M34077
TMV	Tobacco mosaic virus	V01408
ToBRFV	Tomato brown rugose fruit virus	KT383474
ToMMV	Tomato mottle mosaic virus	KF477193
ToMV	Tomato mosaic virus	AF332868
TSAMV	Tropical soda apple mosaic virus	KU659022
TVCV	Turnip vein-clearing virus	U03387
WMoV	Wasabi mottle virus	AB017503
YoMV	Youcai mosaic virus	U30944
YTMMV	Yellow tailflower mild mottle virus	KF495564
ZGMMV	Zucchini green mottle mosaic virus	AJ295949
ZGMMV-ZT-1	Zucchini green mottle mosaic virus isolate ZT-1	AJ252189
ZGMMV-GXBG1	Zucchini green mottle mosaic virus isolate GXBG1	MF066176
TRV	Tobacco rattle virus	AF166084
IPCV	Indian peanut clump virus	X99149
